# Supplementary material for: Characterization of Thermoresponsive Poly-N-Vinylcaprolactam Polymers for Biological Applications
Source: Polymers (Basel). 2021 Aug 8;13(16):2639. doi: 10.3390/polym13162639 (PMC8400179; doi:10.3390/polym13162639)
Supplement: Supplementary file 1 [file polymers-13-02639-s001.zip]

Archive with 1 entries (1 files):
- polymers-1323006-supplementary.pdf
